# Supplementary material for: The Effect of Mineralocorticoid Receptor 3 Antagonists on Anti-Inflammatory and Anti-Fatty Acid Transport Profile in Patients with Heart Failure
Source: Cells. 2022 Apr 8;11(8):1264. doi: 10.3390/cells11081264 (PMC9027091; doi:10.3390/cells11081264)
Supplement: Supplementary file 1 [file cells-11-01264-s001.zip]

Archive with 1 entries (1 files):
- cells-1646594-supplementary.pdf
